# Supplementary material for: Development and Validation of a Food Frequency Questionnaire for Evaluating the Nutritional Status of Patients with Serious Mental Illnesses (DIETQ-SMI) in Bahrain
Source: Brain Sci. 2024 Mar 26;14(4):312. doi: 10.3390/brainsci14040312 (PMC11047868; doi:10.3390/brainsci14040312)
Supplement: Supplementary file 1 [file brainsci-14-00312-s001.zip]

Archive with 2 entries (2 files):
- Supplemental Material S1.pdf
- Supplemental Material S2.pdf
